# Supplementary material for: A Coordinated Adhesion-Molecule Activation Profile in Pediatric Sepsis: A Prospective Cohort Study from Vietnam
Source: Pediatr Rep. 2026 Jun 9;18(3):78. doi: 10.3390/pediatric18030078 (PMC13304983; doi:10.3390/pediatric18030078)
Supplement: Supplementary file 1 [file pediatrrep-18-00078-s001.zip]

Archive with 1 entries (1 files):
- pediatrrep-4357321-supplementary.pdf
